# Supplementary material for: Genome-Wide Screening of Broad-Spectrum Resistance to Leaf Rust (Puccinia triticina Eriks) in Spring Wheat (Triticum aestivum L.)
Source: Front Plant Sci. 2022 Jun 22;13:921230. doi: 10.3389/fpls.2022.921230 (PMC9258335; doi:10.3389/fpls.2022.921230)
Supplement: Supplementary file 2 [file Data_Sheet_1.xlsx]

## Sheet: S1
Table S1. List of the tested genotypes, their PI number, country, seedling IT in each experiemnts,and their available genotypic data
Genotype_name	PI	Country	Exp.S.I	Exp.S.II	Exp.A	GBS data	9K SNP array	DArT marker	Population structure (GBS)	PCA (9K-SNP)	PCA (DArT)
419	PI_366566	Afghanistan	5	5	7	ü	ü	ü	Pop 2	Pop.1	Pop.2
732	PI_366667	Afghanistan	5	8	5	ü	ü	ü	Pop 2	Pop.2	Pop.2
13122	PI_212632	Afghanistan	5	9	7	ü	ü	û	Pop 2	Pop.1	-
Bahri Sirhosha	PI_347110	Afghanistan	8	8	8	ü	ü	ü	Pop 2	Pop.1	Pop.2
4617	PI_135048	Afghanistan	*	8	*	ü	ü	ü	Pop 2	Pop.1	Pop.2
756	PI_366685	Afghanistan	9	9	8.66667	ü	ü	ü	Pop 2	Pop.1	Pop.2
26.528	CItr_15314	Afghanistan	9	9	9	ü	ü	ü	-	Pop.1	Pop.3
57	PI_134128	Afghanistan	9	9	*	ü	ü	ü	Pop 1	Pop.1	Pop.2
110	PI_220127	Afghanistan	9	9	9	ü	ü	û	Pop 2	Pop.2	-
Ghati	PI_542652	Algeria	2	0	0	û	ü	ü	-	Pop.2	Pop.2
Ghati	PI_542658	Algeria	2	0	0	û	ü	ü	-	Pop.2	Pop.2
Sudani	PI_542675	Algeria	2	2	2	ü	ü	ü	Pop 2	Pop.1	Pop.2
Medeah	PI_25989	Algeria	5	8	5	û	ü	ü	-	Pop.2	Pop.3
9290	PI_154282	Algeria	5	9	7	û	ü	ü	-	Pop.2	Pop.1
Manga	PI_542659	Algeria	8	8	8	û	ü	ü	-	Pop.1	Pop.2
Ghati	PI_542666	Algeria	8	8	8	û	ü	ü	-	Pop.1	Pop.2
8191	PI_154279	Algeria	8.33333	9	8.66667	û	ü	ü	-	Pop.2	Pop.1
Hamra	PI_542668	Algeria	9	9	9	û	ü	ü	-	Pop.1	Pop.2
Firwhill	PI_107608	Australia	*	0	*	û	ü	ü	-	Pop.1	Pop.1
Dan	PI_283845	Australia	*	0	*	û	ü	ü	-	Pop.1	Pop.1
Javelin 48	PI_201414	Australia	2	0	0	û	ü	û	-	Pop.1	-
Yanward	PI_67338	Australia	0	0	2	û	ü	ü	-	Pop.1	Pop.1
Glaive	PI_371825	Australia	1.33333	0	2	û	ü	û	-	Pop.1	-
Currawa	PI_113916	Australia	2	2	5	û	ü	ü	-	Pop.1	Pop.1
Bindawarra	PI_464645	Australia	5	8	7	ü	ü	ü	Pop 1	Pop.1	Pop.1
FL Col 4408	PI_158409	Australia	*	8	*	û	ü	ü	-	Pop.1	Pop.1
Kenora	PI_268328	Australia	*	8	*	û	ü	ü	-	Pop.1	Pop.1
King's Red	PI_283821	Australia	8	8	8	û	ü	ü	-	Pop.1	Pop.2
17	PI_172198	Australia	8.66667	8.33333	8	û	ü	ü	-	Pop.2	Pop.1
GN 14	PI_273382	Canada	5	4.33333	7	û	ü	ü	-	Pop.1	Pop.1
Laura	PI_518648	Canada	5	8	5	ü	û	ü	Pop 1	#N/A	Pop.1
93-11-14-2-2	PI_630979	Canada	5	8	5	ü	ü	ü	Pop 2	Pop.1	Pop.2
Preston	CItr_3328	Canada	5	8	5	ü	ü	ü	Pop 1	Pop.1	Pop.1
LRS-1F193	PI_552987	Canada	9	8	8	ü	ü	ü	Pop 1	Pop.1	Pop.1
78M-352-001-001	PI_556465	Canada	9	8	8	ü	ü	ü	Pop 1	Pop.1	Pop.1
MISR2	--	Egypt	0	0	0	û	û	û	-	#N/A	-
Qadry_002	--	Egypt	0	2	0	ü	û	û	Pop 1	#N/A	-
Gimmeiza-12	--	Egypt	2	2	2	ü	û	û	Pop 1	#N/A	-
Qadry_001	--	Egypt	2	2	2	ü	û	û	Pop 1	#N/A	-
Sohag-5	--	Egypt	2	2	2	ü	û	û	Pop 3	#N/A	-
Qadry_006	--	Egypt	2	4	2	ü	û	û	Pop 3	#N/A	-
Sohag-1	--	Egypt	5	2	5	û	û	û	-	#N/A	-
Beni Swief-1	--	Egypt	4	5	4	ü	û	û	Pop 3	#N/A	-
Giza-152	--	Egypt	5	5	5	û	û	ü	-	#N/A	Pop.2
Giza-156	--	Egypt	5	5	5	û	û	ü	-	#N/A	Pop.1
SAKHA93	--	Egypt	5	5	5	ü	û	û	Pop 1	#N/A	-
Qadry_004	--	Egypt	5	5	5	û	û	û	-	#N/A	-
Qadry_007	--	Egypt	5	5	5	ü	û	û	Pop 3	#N/A	-
Sohag-3	--	Egypt	5	5	5	ü	û	û	Pop 3	#N/A	-
GIMMIZA10	--	Egypt	5	5	8	ü	û	û	Pop 1	#N/A	-
Qadry_004	--	Egypt	5	8	5	û	û	û	Pop 1	#N/A	-
MISR1	--	Egypt	8	8	7.66667	ü	û	û	-	#N/A	-
Giza-148	--	Egypt	8	8	8	û	û	ü	-	#N/A	Pop.2
SIDS12	--	Egypt	8	8	8	ü	û	û	Pop 1	#N/A	-
Sakha-08	--	Egypt	8	8	8	û	û	û	-	#N/A	-
Gimmeiza-07	--	Egypt	8	8	8	ü	û	û	Pop 1	#N/A	-
GIMMIZA9	--	Egypt	8	8	8	ü	û	û	Pop 1	#N/A	-
GIMMIZA11	--	Egypt	8	8	8	û	û	û	Pop 1	#N/A	-
Gimmiza_09	--	Egypt	8	8	8	ü	û	û	Pop 1	#N/A	-
Giza-168	--	Egypt	8.33333	8	8	û	û	û	-	#N/A	-
Sids-1	--	Egypt	8.66667	8	8	û	û	û	-	#N/A	-
Beni Swief-6	--	Egypt	8.66667	8	8	û	û	û	-	#N/A	-
Giza-171	--	Egypt	8	9	8	û	û	û	-	#N/A	-
Qadry_003	--	Egypt	8	9	8	û	û	û	Pop 1	#N/A	-
SIDS13	--	Egypt	9	8	8.66667	û	û	û	Pop 1	#N/A	-
Beni Swief-7	--	Egypt	8.66667	9	8	ü	û	û	Pop 3	#N/A	-
Giza-36	--	Egypt	8	9	9	û	û	û	-	#N/A	-
Sids-14	--	Egypt	9	8	9	û	û	û	-	#N/A	-
SAKHA94	--	Egypt	9	8	9	ü	û	û	Pop 1	#N/A	-
1864	PI_273990	Ethiopia	2	2	0	û	ü	ü	-	Pop.1	Pop.1
9425	PI_195071	Ethiopia	5	9	5	û	ü	û	-	Pop.2	-
8-5	PI_384101	Ethiopia	5	9	7	û	ü	ü	-	Pop.1	Pop.2
34-4	PI_384237	Ethiopia	8	5	8	û	ü	ü	-	Pop.2	Pop.2
ELS 6404-63-4	CItr_14607	Ethiopia	9	9	9	ü	ü	ü	Pop 2	Pop.1	Pop.3
Strain No. 1020/42	PI_180640	Germany	*	0	*	û	ü	ü	-	Pop.2	Pop.1
4453/31	PI_115838	Germany	*	0	*	ü	ü	ü	Pop 1	Pop.1	Pop.1
Koga II	PI_243191	Germany	2	0	0	û	ü	û	-	Pop.1	-
Janetzkie Somerwizen	PI_191600	Germany	2	0	2	ü	ü	ü	Pop 1	Pop.1	Pop.1
Fasan	PI_351758	Germany	*	2	*	û	ü	ü	-	Pop.1	Pop.1
Carstens Sommerweizen	PI_180617	Germany	*	2	*	û	ü	ü	-	Pop.1	Pop.1
Heines Kolben	PI_184634	Germany	5	6	7	û	ü	ü	-	Pop.2	Pop.1
Kolibri	PI_313101	Germany	5	8	5	û	ü	ü	-	Pop.1	Pop.1
Kolibri	PI_343730	Germany	5	8	7	û	ü	ü	-	Pop.1	Pop.1
Kolben II	PI_321700	Germany	*	8	*	û	ü	ü	-	#N/A	Pop.1
Heines 110	PI_351904	Germany	*	9	*	û	ü	ü	-	Pop.1	Pop.1
MG 27959	PI_469072	Greece	2	0	0	û	ü	ü	-	Pop.1	Pop.2
MG 27981	PI_469093	Greece	*	2	*	ü	ü	ü	Pop 1	Pop.2	Pop.1
MG 27973	PI_469085	Greece	*	5	*	ü	ü	ü	Pop 1	Pop.2	Pop.1
MG 27967	PI_469080	Greece	8	8	8	ü	ü	ü	Pop 1	Pop.1	Pop.1
15	PI_381963	Iran	0	0	0	ü	ü	ü	-	Pop.2	Pop.2
IWA8600840	PI_623207	Iran	*	0	*	û	ü	ü	-	Pop.2	Pop.2
IWA8610827	PI_625330	Iran	*	0	*	ü	ü	ü	Pop 2	Pop.2	Pop.2
IWA8609175	PI_624934	Iran	*	0	*	ü	ü	ü	Pop 2	Pop.2	Pop.2
IWA8606158	PI_623509	Iran	*	0	*	ü	ü	ü	Pop 1	Pop.1	Pop.2
IWA8614379	PI_626588	Iran	*	0	*	ü	ü	û	Pop 2	Pop.2	-
Gandum	PI_137758	Iran	2	0	0	ü	ü	ü	Pop 2	Pop.1	Pop.2
5401	PI_243679	Iran	2	0	0	ü	ü	û	Pop 2	Pop.2	-
IWA8600037	PI_623086	Iran	0	0	5	ü	ü	ü	Pop 2	Pop.1	Pop.1
IWA8600064	PI_623097	Iran	8	5	5	ü	ü	ü	Pop 2	Pop.1	Pop.1
IWA8608569	PI_624578	Iran	5	8.66667	8.66667	ü	ü	ü	Pop 2	Pop.2	Pop.2
1668	PI_222677	Iran	8	8	8	ü	ü	û	Pop 2	Pop.1	-
IWA8613474	PI_626260	Iran	*	9	*	ü	ü	ü	Pop 2	Pop.2	Pop.2
	PI_202828	Iran	9	9	9	ü	ü	û	Pop 2	Pop.1	-
IWA8610524	PI_625253	Iran	*	#DIV/0!	*	ü	ü	ü	Pop 2	Pop.2	Pop.2
Ciccio	--	Italian	2	0	2	û	û	û	-	#N/A	-
CSA	--	Italian	8	8	8	û	û	û	-	#N/A	-
Pirotriks 28	PI_438967	Kazakhstan	*	0	*	ü	ü	ü	Pop 1	Pop.1	Pop.1
Pavlodarskaja I	PI_438966	Kazakhstan	*	0	*	ü	ü	ü	Pop 1	Pop.1	Pop.1
Krasnaja Zvezda	PI_372134	Kazakhstan	*	0	*	ü	ü	ü	Pop 2	Pop.2	Pop.2
Karabalykskaya 92	PI_639458	Kazakhstan	*	2	*	ü	ü	ü	Pop 1	Pop.1	Pop.1
Meskren	PI_262667	Kazakhstan	*	9	*	ü	ü	ü	Pop 2	Pop.1	Pop.2
Kzyl Bas	PI_393970	Kazakhstan	*	9	*	ü	ü	ü	Pop 1	Pop.1	Pop.1
Al'borubrum 50	PI_438961	Kazakhstan	*	9	*	ü	ü	ü	Pop 1	Pop.1	Pop.1
Grekum 105	PI_438962	Kazakhstan	*	9	*	ü	ü	ü	Pop 1	Pop.1	Pop.1
Yuzhnaya 12	PI_592070	Kazakhstan	*	#DIV/0!	*	û	ü	ü	-	Pop.1	Pop.1
Rhodesian Sabanero	PI_237658	Kenya	0	2	0	ü	ü	û	Pop 1	Pop.1	-
R64	PI_238391	Kenya	2	0	0	ü	ü	û	Pop 1	Pop.2	-
Equator KTI	PI_191638	Kenya	*	2	*	ü	ü	ü	Pop 1	Pop.2	Pop.1
Rhodesian Sabanero	PI_230202	Kenya	9	5	7.33333	ü	ü	û	Pop 1	Pop.2	-
Kenya Governor	PI_237655	Kenya	8	8	8	ü	ü	û	Pop 1	Pop.1	-
1372	PI_525434	Morocco	*	5	*	ü	ü	ü	Pop 1	Pop.1	Pop.2
1359	PI_525326	Morocco	4	8	5	ü	ü	ü	Pop 1	Pop.1	Pop.1
1116	PI_559967	Morocco	5	8	6	ü	ü	ü	Pop 1	Pop.2	Pop.1
1162	PI_525295	Morocco	6	8	6	ü	ü	ü	Pop 2	Pop.2	Pop.2
1127	PI_525280	Morocco	5	8	7	ü	ü	ü	Pop 1	Pop.2	Pop.1
1066	PI_525253	Morocco	5	8	8	ü	ü	ü	Pop 2	Pop.1	Pop.2
1054a	PI_525246	Morocco	5	9	8	ü	ü	ü	Pop 2	Pop.2	Pop.2
1130	PI_525282	Morocco	6	9	8	ü	ü	ü	Pop 1	Pop.2	Pop.2
1254	PI_525318	Morocco	*	8	*	ü	ü	ü	Pop 1	Pop.2	Pop.1
1004b	PI_525211	Morocco	8	8	8	ü	ü	ü	Pop 1	Pop.1	Pop.2
Boudahaika	PI_410909	Morocco	8	8	8	ü	ü	ü	Pop 1	Pop.1	Pop.2
1049	PI_525241	Morocco	8	9	8	û	ü	ü	-	Pop.1	Pop.2
1137	PI_525283	Morocco	9	9	9	ü	ü	ü	Pop 1	Pop.1	Pop.1
1018b	PI_525219	Morocco	9	9	9	ü	ü	ü	Pop 2	Pop.1	Pop.2
1018d	PI_525221	Morocco	9	9	9	ü	ü	ü	Pop 2	Pop.3	Pop.2
Hamira	PI_532258	Oman	5	8	7	û	ü	ü	-	Pop.3	Pop.2
Kule	PI_532259	Oman	8	9	7	ü	ü	ü	Pop 2	Pop.1	Pop.2
Kule	PI_532260	Oman	8	8	8	ü	ü	ü	Pop 2	Pop.1	Pop.2
Kule	PI_532269	Oman	8	8	8	ü	ü	ü	Pop 2	Pop.3	Pop.2
Musane	PI_532272	Oman	8	8	8	ü	ü	ü	Pop 2	Pop.3	Pop.2
Kule	PI_532249	Oman	8.33333	8	8.66667	ü	ü	ü	Pop 2	Pop.3	Pop.2
Mufsegha	PI_532255	Oman	8	9	8.66667	ü	ü	ü	Pop 2	Pop.3	Pop.2
Kule	PI_532252	Oman	9	9	8.66667	û	ü	ü	Pop 2	Pop.3	Pop.2
Musane	PI_532263	Oman	9	9	9	ü	ü	ü	Pop 2	Pop.3	Pop.2
Musane	PI_532264	Oman	9	9	9	ü	ü	ü	Pop 2	Pop.3	Pop.3
Musane	PI_532268	Oman	9	9	9	û	ü	ü	Pop 2	Pop.3	Pop.2
NARC-2011 (Misr-1)	--	Pakistani	*	0	0	û	û	û	-	#N/A	-
Gerbya	PI_261822	Saudi Arabia	*	0	*	ü	ü	ü	Pop 2	Pop.3	Pop.2
15023	PI_574344	Saudi Arabia	*	0	*	û	ü	ü	-	Pop.2	Pop.2
15039	PI_574347	Saudi Arabia	*	0	*	ü	ü	ü	Pop 1	Pop.1	Pop.2
15040	PI_574348	Saudi Arabia	0	2	0.666667	û	ü	ü	-	Pop.1	Pop.1
	PI_343715	Saudi Arabia	2	3	4	ü	ü	ü	Pop 2	Pop.2	Pop.2
	PI_343716	Saudi Arabia	3	2	4	û	ü	ü	-	Pop.2	Pop.2
15037	PI_574346	Saudi Arabia	2	5	5	û	ü	ü	-	Pop.2	Pop.2
Baladi	CItr_15140	Saudi Arabia	5	8	8	ü	ü	ü	Pop 2	Pop.3	Pop.3
Samma	PI_261824	Saudi Arabia	8	8	8	û	ü	ü	-	Pop.2	Pop.2
15034	PI_574345	Saudi Arabia	8	8	8	û	ü	ü	-	Pop.2	Pop.2
36	PI_145723	Saudi Arabia	8	9	8	ü	ü	ü	Pop 1	Pop.3	Pop.2
Habb	CItr_15139	Saudi Arabia	9	8	8.66667	û	ü	ü	-	#N/A	Pop.3
Maiah	CItr_15142	Saudi Arabia	8.33333	9	8.66667	ü	ü	ü	Pop 2	Pop.1	Pop.3
6-month wheat	PI_145718	Saudi Arabia	*	9	*	ü	ü	ü	Pop 2	Pop.3	Pop.2
110	PI_481917	Sudan	5	5	8.66667	û	ü	ü	-	Pop.2	Pop.2
Mugami	PI_52227	Sudan	5	8	7	û	ü	ü	-	Pop.1	Pop.3
109	PI_481916	Sudan	5	8	8	û	ü	ü	-	Pop.2	Pop.2
105	PI_481915	Sudan	5	8	8.66667	û	ü	ü	-	Pop.2	Pop.2
Nelin	--	Sudani	5	5	9	û	û	û	-	#N/A	-
Kaundouhari	PI_182711	Syria	5	5	5	û	ü	ü	-	Pop.1	Pop.2
B-5	PI_182703	Syria	6	8	8.66667	û	ü	ü	-	Pop.1	Pop.2
Ajili	CItr_15468	Tunisia	0	0	2	û	ü	ü	-	Pop.1	Pop.3
Hmira	CItr_15467	Tunisia	*	2	*	û	ü	ü	Pop 2	Pop.1	Pop.3
Hmira	CItr_15434	Tunisia	8	8	5	ü	ü	ü	Pop 2	Pop.1	Pop.3
3362-80	CItr_15456	Tunisia	9	9	9	û	ü	ü	-	Pop.1	Pop.3
Atson	PI_260895	United Kingdom	*	0	*	û	ü	ü	-	Pop.1	Pop.1
Ritchie	PI_279454	United Kingdom	*	0	*	û	ü	ü	-	Pop.2	Pop.1
Little Tich	PI_112344	United Kingdom	2	2	0	û	ü	ü	-	Pop.1	Pop.2
Solitaire	PI_520532	United Kingdom	2	2	0	û	ü	ü	-	Pop.2	Pop.2
Hostianum	PI_330535	United Kingdom	8	8	8	û	ü	ü	-	Pop.1	Pop.1
Maris Ensign	PI_339818	United Kingdom	*	8	*	û	ü	ü	-	Pop.2	Pop.1
Rothwell Sprite	PI_337605	United Kingdom	*	9	*	û	ü	ü	-	Pop.2	Pop.1
Hutch	PI_595213	United States	0	0	0	û	ü	ü	-	Pop.2	Pop.1
Isogenic: ISr11-Sa	CItr_14172	United States	*	0	*	û	ü	ü	-	Pop.2	Pop.3
OR9630064	PI_620714	United States	*	0	*	û	ü	ü	-	Pop.2	Pop.2
II-39-7	CItr_12782	United States	*	2	*	û	ü	ü	-	Pop.2	Pop.3
99ID484	PI_619360	United States	*	2	*	û	ü	ü	-	Pop.2	Pop.1
ND 466-1	CItr_15791	United States	*	2	*	û	ü	ü	-	Pop.2	Pop.3
OK91G158	PI_561910	United States	*	2	*	û	ü	ü	-	#N/A	Pop.1
Spinkcota	PI_583670	United States	*	8	*	û	ü	ü	-	Pop.1	Pop.1
DK-22S	PI_599988	United States	*	8	*	û	ü	ü	-	Pop.1	Pop.2
20- McNair 701 (McN)	--	Unknown	2	0	2	û	û	û	-	#N/A	-
Morocco	--	Unknown	5	8	8.66667	ü	ü	û	Pop 2	Pop.2	-
Rusty	--	Unknown	5	8	9	ü	û	û	Pop 3	#N/A	-
LMPG-6	--	Unknown	*	8	*	ü	ü	û	Pop 1	Pop.1	-
Thatcher (Lr1)	--	Unknown	*	8	*	û	ü	û	-	Pop.2	-
Line E	--	Unknown	8	9	8	ü	ü	û	Pop 2	Pop.2	-
Little Club	--	Unknown	8	9	8	ü	ü	û	Pop 1	Pop.2	-
Debra-1	--	Unknown	9	8	9	ü	ü	û	Pop 1	Pop.1	-
Svevo	--	Unknown	9	9	8.66667	ü	ü	û	Pop 3	Pop.1	-

## Sheet: S2
Table S2. list of differential lines tested in the three tested experiments (Exp.S.I., Exp.S.II., and Exp.A.) in Sakha and El-Sabahia stations.
Lr gene	Pedigree	RL No.	Infection type
			Exp.S.I	Exp.S.II	Exp.A
Lr57	WL 711		0	0	-
Lr23	GAZA		0	3	-
Lr51	C78.5-LR 51		1	0	-
Lr45	TC/4*ST-1-LR45		1	1	-
Lr13	MANITOU		1	1	-
Lr10	NIL-THACHER-LR10-EX		1	2	-
Lr10,27,31	GATCHER(LR10+27+31)		1	2	-
Lr19	NIL-YHACHER-LR19-TR		1	2	-
Lr22a	NIL-THACHERE-LR22A-RL5404		1	2	-
Lr35	NIL-MARQUIS-LR35-T.SP		1	2	-
Lr53	LR53		1	2	-
Lr47	PAVON+LR47		1	2	-
Lr18	NIL-THACHER-LR18-AF43		2	1	-
Lr25	TRANSEC(AWNED)-LR25		2	1	-
Lr11	HUSSAR-LR11		2	3	-
Lr16	NIL-THACHER-LR16-EX		2	3	-
Lr17	NIL-THACHER-LR17-KLLU		2	3	-
Lr21	NIL-THACHER-LR21-RL5406		2	3	-
Lr2a	NIL-THACHER-LR2A-WST		2	3	-
Lr34	NIL-THACHER-LR34-PI58548		2	3	-
Lr36	NIL-MANITOU-LR36-T.SP2-9		2	3	-
Lr3ka	IL-THACHER-LR3KA-AIV		2	3	-
Lr26	NIL-THACHER-LR26-ST-1-25		2	3	-
Lr24	NIL-THACHER-LR24-AGENT		3	2	-
Lr28	NIL-THACHER-LR28-CARINA		3	2	-
Lr30	NIL-THATCHER-LR30-TZIO		3	2	-
Lr14a	NIL-THACHER-LR14A-SK		3	3	-
Lr14b	RL6006-LR14b		3	3	-
Lr23	NIL-THACHER-LR23-LEE310		3	3	-
Lr29	NIL-THATCHER-LR29-CS7AG11		3	3	-
Lr2c	NIL-THACHER-LR2C-LOROS		3	3	-
Lr41	LR41/6*TC		3	3	-
Lr9	NIL-THACHER-LR9-TRANFER		3	3	-
Lr12	NIL-THACHER-LR12-EX		3	4	-
Lr15	NIL-THACHER-LR15-K1483		3	4	-
Lr1	NIL-THACHER-LR1-CTR		3	4	-
Lr3	NIL-THACHER-LR3-DEMOCRAT		3	4	-
Lr33	NIL-THACHER-LR33-PI58548		3	4	-
Lr37	NIL-THACHER-LR37-VPM		3	4	-
Lr44	TC*6/T.SPELTA 783-LR44		3	4	-
Lr3bg	NIL-THACHER-LR3BG-BAGE		4	3	-
Lr72	ALTAR 84		4	3	-
Lr22b	THATCHER - LR22B		4	4	-
Lr32	NIL-THACHER-LR32-AE.TA		4	4	-
Lrb	NIL-THACHRT-LRB-CARINA		4	4	-
Lr1	THATCHER*6/CENTENARIO	RL6003	-	-	3
Lr2a	THATCHER*6/WEBSTER	RL6016	-	-	3
Lr2b	THATCHER*6/CARINA	RL6019	-	-	3
Lr2c	THATCHER*6/LOROS	RL6047	-	-	3
Lr3	THATCHER*6/DEMOCRAT	RL6002	-	-	3
Lr3ka	THATCHER*6/ KLEIN-ANIVERSARIO	RL6007	-	-	3
Lr9	THATCHER*6/TRANSFER	RL6010	-	-	4
Lr10	THATCHER*6/EXCHANGE	RL6004	-	-	3
Lr11	THATCHER*6/EL-GAUCHO	RL6048	-	-	4
Lr14b	THATCHER*6/MARIA-ESCOBAR	RL6006	-	-	4
Lr15	THATCHER*6/KENYA-W-1483	RL6052	-	-	3
Lr16	THATCHER*6/EXCHANGE	RL6005	-	-	3
Lr17	THATCHER*6/KLEIN-LUCERO	RL6008	-	-	3
Lr18	THATCHER*7/SOUTH-AFRICA-43	RL6009	-	-	4
Lr21	THATCHER*6/RL5406	RL6043	-	-	3
Lr24	THATCHER*6/AGENT	RL6064	-	-	4
Lr26	THATCHER*6/ST-1-25	RL6078	-	-	3
Lr30	THATCHER*6/TERENZIO	RL6049	-	-	4
Lr36	NEEPAWA*5/(AE.SP)LINE-2-9		-	-	4
Lr42	CENTURY*3/(TR.TA)TA-2450		-	-	3

## Sheet: S3
Table S3. List of pt races collected from Kafrelsheikh field in 2020 growing season, Kafrelsheikh filed in 2021 growing season, and Alexandria 2021 growing seasons as identidfied by Omara et.al. 2021.
Pt race	Growing filed
LGDTT	Kafrelsheikh 2020
HTTDS
PBPPP
GTTPT	Kafrelsheikh 2021
PTTJT
TTTKS
LTCGT
STSJT
NRNJT	Alexandria 2021
TTTST
HTTDS
PKKSR
LTTFT

## Sheet: S4
Table S4. Mean square of leaf rust seedling resistance in 198 spring wheat core collection in each one of the three experiments (Exp.S.I, Exp.S.II, and Exp.A.)
S.O.V.	Exp.S.I.		Exp.S.II.		Exp.A.
	d.f	M.S.	d.f	M.S.	d.f	M.S.
Replication (R)	2	1.04	2	0.14	2	1.04
Genotype (G)	145	38.13**	195	37.14**	145	38.13**
GR	290	0.72	390	0.05	290	0.72
Total	437	--	587	--	437	--
HERITAB	0.98		0.99		0.98
*P<0.05 **P<0.01

## Sheet: S5
Table S5. List of significant SNPs associated with leaf rust resistance in Exp.S.I using GBS-SNPs and 9K SNP marker as well as DArT markers following Kinship FarmCPU model (P<0.001)
GBS-SNP sequencing method
SNP	CHROM	POS	R2	target allele	allele effect	P-value	Gene model harboring the significant marker		Gene model position	Functional annotation
S3B_221532349	3B	221532349	28.611	A	-3.8444	0.000235382	NA		NA	NA
S3B_60737258	3B	60737258	12.203	A	-2.0957	0.000694929	NA		NA	NA
S5B_707212785	5B	707212785	18.429	T	-2.79398	0.000293262	NA		NA	NA
S5B_707477339	5B	707477339	20.116	T	-3.27879	0.000309581	TraesCS5B02G561400		707475885-707477032	Cytokinin riboside 5'-monophosphate phosphoribohydrolase
S6B_439356897	6B	439356897	12.544	C	-2.0159	0.000652637	NA		NA	NA
S6D_464178573	6D	464178573	30.999	G	-3.00575	1.47594e-05	TraesCS6D02G386900		464173108-464177628	Disease resistance protein RPM1
S6D_464178581	6D	464178581	30.999	A	-3.0057	1.47594e-05
S6D_464178592	6D	464178592	30.999	C	-3.0057	1.47594e-05
S6D_465040668	6D	465040668	34.202	T	-3.12729	0.000149233	TraesCS6D02G389600		465040160-465046144	Signal peptide peptidase-like protein
S6D_465040694	6D	465040694	23.417	T	-2.63105	0.000841582
S6D_464543509	6D	464543509	19.446	A	-2.5014	0.000847262	NA		NA	NA
S6D_464543520	6D	464543520	19.446	C	-2.50136	0.000847262
								462.632
9K SNP array sequencing method					551.18			464.173
SNP	CHROM	POS (Based on GrainGenes)	marker length	alignment length	position	R2	target allele	allele effect	P-value	Gene model harboring the significant marker	Linked genes	Gene model position	Functional annotation
wsnp_BE445113A_Ta_2_2	1A	1AL_3977384	121	121	501031063-501031183	8.086	G	-1.87	0.00096236	TraesCS1A02G310500		501026260-501031427	Cytochrome P450
wsnp_Ex_c39616_46871127	1B	1BL_3407795	201	140	562375063-562375202	11.874	G	-2.18	0.000327755	TraesCS1B02G335000		562374379-562378608	H/ACA ribonucleoprotein complex non-core subunit NAF
wsnp_Ku_c13043_20902807	1B	1BL_3912022	201	130	571061423-571061552	4.755	C	-1.56	0.000975153	TraesCS1B02G342600		571056026-571062675	Ubiquitin carboxyl-terminal hydrolase
wsnp_Ku_rep_c89089_82009060	1B	1BL_3801321	201	155	570295545-570295699	6.122	T	-1.78	0.000152157	TraesCS1B02G342200		570291916-570303585	Proline--tRNA ligase
wsnp_Ku_rep_c89089_82009285	1B	1BL_3801321	201	201	570294426-570294626	5.656	A	-1.72	0.000788085
wsnp_Ra_c2748_5223434	1B	1BL_2243173	201	96	570301767-570301862	5.656	G	-1.72	0.000788085
wsnp_Ex_c28733_37836638	1B	1BL_3917032	201	201	581693620-581693820	6.531	C	-2.23	0.000221103	TraesCS1B02G351300		581690974-581699602	Homeobox protein
wsnp_Ku_c9596_16057771	3B	3B	201	201	17081955-17082155	9.396	T	-2.87	0.000121997	TraesCS3B02G035100		17081955-17082155	NBS-LRR disease resistance protein-like protein
wsnp_Ex_c21198_30326388	3D	3DL_6890461	201	126	527003902-527004027	5.656	G	-1.72	0.000788085	TraesCS3D02G415200		527001014-527008119	Proline--tRNA ligase
wsnp_Ex_c44230_50338772	5B	5BL_1973723	201	201	327783788-327783988	8.877	A	-3.08	0.000608964	TraesCS5B02G180000		327783943-327786829	2-aminoethanethiol dioxygenase
wsnp_Ex_c12909_20457407	5B	5BL_1973723	201	201	327791589-327791789	8.877	C	-3.08	0.000608964	NA		NA
wsnp_Ex_c12909_20457660	5B	5BL_1973723	201	162	327791942-327792103	8.877	A	-3.08	0.000608964	NA		NA
wsnp_Ex_c15262_23482284	5B	5BL_10925189	201	105	327607156-327607260	8.877	C	-3.08	0.000608964	TraesCS5B02G179800		327603933-327609868	Phosphoenolpyruvate carboxylase
wsnp_BE606403B_Ta_2_1	5B	5BL_10925189	121	121	327605298-327605418	8.877	A	-3.08	0.000608964
wsnp_Ex_c44230_5033877298	5B	--	--	--	--	8.877	A	-3.08	0.000608964	NA		NA
wsnp_Ex_rep_c108314_91592072	5B	--	187	171	336244344-336244514	8.877	C	-3.08	0.000608964	TraesCS5B02G184900		336232966-336244515	Receptor-like protein kinase
wsnp_Ex_c38105_45710671	5B	--	201	201	323708067-323708267	8.877	A	-3.08	0.000608964	TraesCS5B02G177300		323702306-323712226	Mediator of RNA polymerase II transcription subunit 25
wsnp_Ex_c15858_24246431	5D	5DL_4505616	171	113	287809876-287809988	8.877	T	-3.08	0.000608964	TraesCS5D02G185800	GFT1	287807543-287809978	GDP-mannose transporter, putative
wsnp_Ex_rep_c98716_85135069	6A	6AL_5784854	201	201	611857505-611857705	6.802	T	-2.08	0.000974082	TraesCS6A02G406700		611856943-611861487	NAC domain protein
wsnp_Ku_c19587_29102203	6A	--	201	71	734174-734238	18.824	G	-3.71	9.21509e-07	TraesCS6A02G001200		2167001-2167940	Cell surface glycoprotein 1
wsnp_Ku_c19587_29102203128	6D	6DS_2121958	201	201	2167895-2168095	18.824	G	-3.71	9.21509e-07	TraesCS6D02G004500
wsnp_BG313770A_Ta_2_1	7A	7AS_4069656	121	121	30060746-30060866	10.613	C	-2.58	0.000302638	NA		NA
wsnp_BG313770A_Ta_2_3	7A	7AS_4069656	121	121	30061031-30061151	10.613	G	-2.58	0.000302638	NA		NA
wsnp_Ku_c5693_10079278	7A	7AL_4534299	201	201	708143182-708143382	13.154	A	-2.53	0.000195849	TraesCS7A02G525900		708138548-708146427	T-complex protein 1 subunit gamma
DArT marker
DArT marker	CHROM	R2	target allele	allele effect	P-value	ID%	Marker length	Alignment length	Alignment position	Gene model harboring the significant marker	Gene model position	Functional annotation
WPT-5672	2B	5.819	1	1.7315	0.000557827	99.6	534	534	76488526-76489059	TraesCS2B02G113100	76488526-76489059	Chaperone protein ClpB
WPT-8412	6B	2.514	1	-1.12	0.000100527	1	379	379	41907987-41908402	NA	NA	NA
WPT-0610	4A	4.339	0	-1.81	0.000857772	96	477	472	664209892-664210410	TraesCS4A02G386600**	664209916-664210387	Polygalacturonase-1 non-catalytic beta subunit
WPT-730892*	6B	13.178	0	-2.20298	4.57367e-06	96.3	467	107	18344347-18344464	NA	NA	NA
WPT-8615	7B	5.736	1	-1.77	7.84436e-05	97.2	827	390	684320863-684321291	NA	NA	NA
** gene model near from the significant marker
* marker was mapped within Yr35 gene (https://wheat.pw.usda.gov/cgi-bin/cmap/viewer?mapMenu=1&featureMenu=1&corrMenu=1&displayMenu=1&advancedMenu=1&ref_map_accs=Wheat_Yr_2021-6B&sub=Draw+Selected+Maps&ref_map_set_acc=Wheat_Yr_2021-6B&data_source=GrainGenes&highlight=%22wPt-730892%22&label_features=all)

## Sheet: S6
Table S6. List of significant SNPs associated with leaf rust resistance in Exp.S.II. using GBS and 9K-SNP marker as well as DArT markers following Kinship FarmCPU model (P<0.001)
GBS-SNPs
SNP	CHROM	POS	R2	target allele	allele effect	P-value	Gene model harboring the significant marker	Gene model position	Functional annotation
S1A_14577853	1A	14577853	22.48	G	-4.17675	2.44161e-05	TraesCS1A02G031600	14577582-14579933	Pentatricopeptide repeat-containing protein
S1A_14577872	1A	14577872	22.48	T	-4.17675	2.44161e-05
S1A_14577886	1A	14577886	22.48	A	-4.1768	2.44161e-05
S1B_589890315	1B	589890315	19.18	A	-3.4593	3.84528e-06	TraesCS1B02G361300	589887808-589889235	Glycosyltransferase
S1B_591361044	1B	591361044	19.477	A	-3.5992	7.73495e-06	TraesCS1B02G362700	591351140-591357331	Zinc finger protein
S1B_10086248	1B	10086248	13.232	T	-2.73717	0.000676036	TraesCS1B02G022500	10087297-10088999	Protein trichome birefringence
S1B_591225790	1B	591225790	7.183	T	-1.94348	0.000898188	TraesCS1B02G362400	591227996-591228448	R3H domain-containing protein 4
S2A_1320260	2A	1320260	13.535	G	-2.66526	0.000659739	NA	NA	NA
S2A_1320289	2A	1320289	13.535	G	-2.66526	0.000659739
S3A_60005435	3A	60005435	7.053	C	-2.19394	0.00051299	TraesCS3A02G093600	60005281-60006526	Xyloglucan endotransglucosylase/hydrolase
S3A_60005477	3A	60005477	7.053	G	-2.19394	0.00051299
S3A_489910681	3A	489910681	9.964	C	-2.58614	0.000723342	NA	NA	NA
S3A_710298707	3A	710298707	7.658	T	-2.02991	0.000961205	TraesCS3A02G478200	710296586-710296948	Negative elongation factor C/D
S3B_822819618	3B	822819618	31.134	C	-4.4318	0.000554981	TraesCS3B02G602900	822816968-822817619	Dirigent protein/ plant disease resistance response protein
S4A_11258209	4A	11258209	17.169	C	-3.0296	0.000239755	TraesCS4A02G016500	11272650-11274025	Glutaredoxin family protein
S4A_618529148	4A	618529148	14.858	G	-3.0475	0.000538064	TraesCS4A02G336200	618528278-618530191	Pirin-like protein
S5A_523025549	5A	523025549	17.182	A	-3.2734	7.23825e-05	NA	NA	NA
S5A_523025526	5A	523025526	16.337	C	-3.2465	0.000124897
S5D_548934050	5D	548934050	13.259	C	-3.2758	0.000541881	TraesCS5D02G534700	548953413-548954021	Invertase inhibitor
S5D_548934052	5D	548934052	13.259	G	-3.2758	0.000541881
S6A_60735952	6A	60735952	6.272	T	-1.91077	0.000206968	TraesCS6A02G092900	60732566-60733020	2-oxoglutarate (2OG) and Fe(II)-dependent oxygenase superfamily protein
S6A_60737985	6A	608133145	8.299	T	-2.09149	0.000243665
S6A_608133145	6A	60737985	31.376	G	-4.15433	0.00090354	TraesCS6A02G395200	608125101-608125808	Ankyrin repeat family protein
S6B_716894426	6B	716894426	9.322	G	-2.36136	0.000898799	TraesCS6B02G466800	716885491-716894912	NBS-LRR-like resistance protein
S6D_464178573	6D	464178573	18.043	G	-3.36005	8.00147e-05	TraesCS6D02G386900	464173108-464177628	Disease resistance protein RPM1
S6D_464178581	6D	464178581	18.043	A	-3.36	8.00147e-05
S6D_464178592	6D	464178592	18.043	C	-3.36	8.00147e-05
S6D_465040668	6D	465040668	20.373	T	-3.49888	0.000351143	TraesCS6D02G389600	465040160-465046144	Signal peptide peptidase-like protein
S6D_464542030	6D	464542030	10.071	C	-2.3041	0.00067313	NA	NA
S7B_687332005	7B	687332005	8.728	G	-2.57207	0.000274511	NA
S7D_89311202	7D	89311202	11.673	A	-2.7325	0.0004944	TraesCS7D02G139600	89310755-89313048	Protein NRT1/ PTR FAMILY 5.5
SUN_326068268	UN	326068268	9.983	T	-2.77645	0.000406077	NA	NA	NA
SUN_10650587	UN	10650587	8.367	T	-2.40978	0.000679481	TraesCSU02G007000	10650987-10651441	Germin-like protein 1
SUN_10650589	UN	10650589	8.367	A	-2.4098	0.000679481
9K SNP array
SNP	CHROM	POS (Based on GrainGenes)	marker length	alignment length	position	R2	target allele	allele effect	P-value	Gene model harboring the significant marker	Gene model position	Functional annotation
wsnp_Ex_c39616_46871127	1B	268899988	201	140	562375063-562375202	6.973	G	-2.23266	0.000794459	TraesCS1B02G335000	562374379-562378608	H/ACA ribonucleoprotein complex non-core subunit NAF
wsnp_JD_c7305_8404286	2B	712028351	201	80	794455109-794455188	7.48	A	-2.4197	0.000362824	TraesCS2B02G618200	794454724-794458006	Calmodulin-binding protein
wsnp_Ra_c16333_24961476	2B	638231003	201	201	708201838-708202038	6.861	A	-2.0757	0.00084841	TraesCS2B02G512900	708198258-708203922	Serine/threonine-protein kinase
wsnp_CAP7_c1405_706142	4B	49464970	200	187	570736141-570736327	3.125	A	-1.7688	0.00094591	TraesCS4B02G287300	570735956-570740016	NAD(P)-linked oxidoreductase-like protein
wsnp_Ex_c62818_62296518	5A	503872586	201	116	580935561-580935676	5.91	A	-2.2111	0.000317491	TraesCS5A02G383000	580935253-580943987	Leucine rich repeat; PF14381: Ethylene-responsive protein kinase
wsnp_Ku_c19587_29102203	6A	182482197	201	71	734174-734238	7.471	G	-3.02715	0.000416252	TraesCS6A02G001200	734214-735473	Cell surface glycoprotein 1
wsnp_Ku_c19587_29102203128	6D	1070481	201	201	2167865-2168095	7.471	G	-3.02715	0.000416252	TraesCS6D02G004500	2167001-2167940
wsnp_Ex_c17693_26438399	7A	57742450	201	147	509218280-509218426	5.102	C	-2.2069	0.000691891	TraesCS7A02G346200	509217829-509223585	T-complex protein 1 subunit gamma
DArT marker
SNP	CHROM	R2	target allele	allele effect	P-value	ID%	Marker length	Alignment length	Alignment position	Gene model harboring the significant marker	Gene model position	Functional annotation
WPT-2744	1B	11.98	0	-2.84553	0.000653373	88.3	486	315	44931616-44931930	NA	NA	NA
WPT-1437	6B	6.046	1	-1.864	0.000565129	87.2	508	27	18227638-18227864	TraesCS6B02G030500	18223876-18230089	NBS-LRR resistance-like protein

## Sheet: S7
Table S7. List of significant SNPs associated with leaf rust resistance in Exp.A. using GBS and 9K-SNP marker as well as DArT markers following Kinship FarmCPU model (P<0.001)
GBS-SNPs
SNP	CHROM	POS	R2	target allele	allele effect	P-value	Gene model harboring the significant marker	Gene model position	Functional annotation
S1D_463166242	1D	463166242	25.19	C	-3.50484	6.00549e-05	NA	NA	NA
S1D_463166267	1D	463166267	25.19	A	-3.5048	6.00549e-05	NA	NA	NA
S2A_8543372	2A	8543372	17.872	A	-2.6217	0.000202547	TraesCS2A02G018000	8,543,341-8,543,955	TCP family transcription factor
S2A_8543409	2A	8543409	17.198	G	-2.58879	0.000438734
S2A_723067443	2A	723067443	44.708	G	-6.33848	0.000539793	TraesCS2A02G489100	723,065,921-723,068,482	Glycosyl hydrolases family 32 N-terminal domain
S3B_221532349	3B	221532349	29.303	A	-4.2241	6.70612e-05	NA	NA
S3B_675281108	3B	675281108	21.177	G	-3.0014	8.29237e-05	TraesCS3B02G436900	675,280,240-675,282,364	No apical meristem (NAM) protein
S3B_60737258	3B	60737258	10.605	A	-1.9901	0.00065725	NA	NA
S3B_824151862	3B	824151862	17.455	A	-2.1969	0.000675474	NA	NA
S3B_824151870	3B	824151870	17.455	C	-2.1969	0.000675474	NA	NA
S3D_1755898	3D	1755898	31.002	A	-4.5303	6.70612e-05	NA	NA
S5B_707477339	5B	707477339	18.131	T	-3.11236	0.000748402	TraesCS5B02G561400	707,475,885-707,477,032	Possible lysine decarboxylase
S6B_439356897	6B	439356897	21.305	C	-2.7279	6.57387e-06	TraesCS6B02G247000	439,348,795-439,357,057	Alpha-galactosidase
S6D_464178573	6D	464178573	21.544	G	-2.46382	0.000300373	TraesCS6D02G386900	464173108-464177628	Disease resistance protein RPM1
S6D_464178581	6D	464178581	21.544	A	-2.4638	0.000300373
S6D_464178592	6D	464178592	21.544	C	-2.4638	0.000300373
S6D_464543509	6D	464543509	20.688	A	-2.4978	0.000916199	NA	NA	NA
S6D_464543520	6D	464543520	20.688	C	-2.49778	0.000916199
9K SNP array
SNP	CHROM	POS (Based on GrainGenes)	marker length	alignment length	position	R2	target allele	allele effect	P-value	Gene model harboring the significant marker	Gene model position	Functional annotation
wsnp_Ex_c28733_37836638	1B	1BL_3917032	201	201	581693620-581693820	5.778	C	-2.2479	0.000674606	TraesCS1B02G351300	581690974-581699602	Homeobox protein
wsnp_Ex_c62818_62296518	5B		201	119	566675523-566675721	8.637	A	-2.1943	0.00061857	TraesCS5B02G387500	566,675,237-566,683,367	Ethylene-responsive protein kinase
wsnp_Ku_c19587_29102203	6A	--	201	65	734174-734238	18.641	G	-3.84943	2.57527e-06	TraesCS6A02G001200	734214-735473	Zinc finger protein 512B family
wsnp_Ku_c19587_29102203128	6D	6DS_2121958	201	201	2167865-2168095	18.641	G	-3.84943	2.57527e-06	TraesCS6D02G004500	2167001-2167940	Cell surface glycoprotein 1

## Sheet: S8
Table S8 7. Linkage disequilibrium between each pair of the signficant markers identified by the different marker data sets that were located on the same chromosome
Marker	Chr.	position	p-value (Exp.S.I)	p-value (Exp.S.II)	p-value (Exp.A)	LD values (R2)
						S1A_14577853	S1A_14577872	S1A_14577886	wsnp_BE445113A_Ta_2_2
S1A_14577853	1A	14577853	0.00316529	2.44e-05	0.0117958		1	1	0.00531868
S1A_14577872	1A	14577872	0.00316529	2.44e-05	0.0117958	1		1	0.00531868
S1A_14577886	1A	14577886	0.00316529	2.44e-05	0.0117958	1	1		0.00531868
wsnp_BE445113A_Ta_2_2	1A	501031063-501031183	0.00096236	0.0876816	0.102183	0.00531868	0.00531868	0.00531868
Marker	Chr.	position	p-value (Exp.S.I)	p-value (Exp.S.II)	p-value (Exp.A)	S1B_10086248	S1B_589890315	S1B_591225790	S1B_591361044	WPT-2744	wsnp_Ex_c28733_37836638	wsnp_Ex_c39616_46871127	wsnp_Ku_c13043_20902807	wsnp_Ku_rep_c89089_82009060	wsnp_Ku_rep_c89089_82009285	wsnp_Ra_c2748_5223434
S1B_10086248	1B	10086248	0.0904537	0.000676036	0.203061		0.1657	0.241429	0.312951	6.86813e-05	0.0115741	0.106568	0.0163399	0.00568182	0.00568182	0.00568182
S1B_589890315	1B	589890315	0.049371	3.85e-06	0.0188676	0.1657		0.133992	0.480218	0.134234	0.0151515	0.0600667	0.0116004	0.00793651	0.00793651	0.00793651
S1B_591225790	1B	591225790	0.74164	0.000898188	0.473483	0.241429	1		0.493937	0.064191	0.0201242	0.0960317	0.0152979	0.010582	0.010582	0.010582
S1B_591361044	1B	591361044	0.0517722	7.73e-06	0.0567446	0.312951	0.480218	0.493937		0.0754519	0.0479798	0.106568	0.0510898	0.0362749	0.0362749	0.0362749
WPT-2744	1B	44931616-44931930	0.00737094	0.000653373	0.00600934	6.86813e-05	0.134234	0.064191	0.0754519		0.0251134	0.133992	0.0178478	0.0525851	0.0525851	0.0525851
wsnp_Ex_c28733_37836638	1B	581693620-581693820	0.000221103	0.0277634	0.0451003	0.0115741	0.0151515	0.0201242	0.0479798	0.0251134		0.0947261	0.204678	0.190476	0.190476	0.190476
wsnp_Ex_c39616_46871127	1B	562375063-562375202	0.000327755	0.000794289	0.000828974	0.0277778	0.0600667	0.0960317	0.106568	0.133992	0.0947261		0.0482546	0.0632956	0.0632956	0.0632956
wsnp_Ku_c13043_20902807	1B	571061423-571061552	0.000975153	0.00284831	0.155168	0.0163399	0.0116004	0.0152979	0.0510898	0.0178478	0.204678	0.0482546		0.673756	0.673756	0.673756
wsnp_Ku_rep_c89089_82009060	1B	570295545-570295699	0.000152157	0.00271803	0.112481	0.00568182	0.00793651	0.010582	0.0362749	0.0525851	0.190476	0.0632956	0.673756		1	1
wsnp_Ku_rep_c89089_82009285	1B	570294426-570294626	0.000788085	0.00623509	0.154512	0.00568182	0.00793651	0.010582	0.0362749	0.0525851	0.190476	0.0632956	0.673756	1		1
wsnp_Ra_c2748_5223434	1B	570301767-570301862	0.000788085	0.00623509	0.154512	0.00568182	0.00793651	0.010582	0.0362749	0.0525851	0.190476	0.0632956	0.673756	1	1
Marker	Chr.	position	p-value (Exp.S.I)	p-value (Exp.S.II)	p-value (Exp.A)	S1D_463166242	S1D_463166267
S1D_463166242	1D	463166242	0.0175563	0.00173019	6.75043e-05
S1D_463166267	1D	463166267	0.0175563	0.00173019	6.75043e-05
Marker	Chr.	position	p-value (Exp.S.I)	p-value (Exp.S.II)	p-value (Exp.A)	S2A_1320260	S2A_1320289	S2A_8543372	S2A_8543409	S2A_723067443
S2A_1320260	2A	1320260	0.00630147	0.000659739	0.030261		1	0.0270722	0.0270722	Na
S2A_1320289	2A	1320289	0.00630147	0.000659739	0.030261	1		0.0270722	0.0270722	Na
S2A_8543372	2A	8543372	0.0339132	0.00792046	0.000234259	0.0270722	0.0270722		1	Na
S2A_8543409	2A	8543409	0.0517722	0.00909868	0.00124778	0.0270722	0.0270722	1		Na
S2A_723067443	2A	723067443	0.00632346	0.00113816	0.000305548	Na	Na	Na	Na
Marker	Chr.	position	p-value (Exp.S.I)	p-value (Exp.S.II)	p-value (Exp.A)	wsnp_Ra_c16333_24961476	WPT-5672	wsnp_JD_c7305_8404286
wsnp_Ra_c16333_24961476	2B	708201838-708202038	0.0460518	0.000847715	0.0504006		0.0169531	0.00293642
WPT-5672	2B	76488526-76489059	0.000557827	0.0303495	0.0107431	0.0169531		0.00534188
wsnp_JD_c7305_8404286	2B	794455109-794455188	0.642053	0.000362806	0.110343	0.00293642	0.00534188
Marker	Chr.	position	p-value (Exp.S.I)	p-value (Exp.S.II)	p-value (Exp.A)	S3A_60005435	S3A_60005477	S3A_489910681	S3A_710298707
S3A_60005435	3A	60005435	0.0321278	0.00051299	0.00714352		1	0.428445	0.0901183
S3A_60005477	3A	60005477	0.0321278	0.00051299	0.00714352	1		0.428445	0.0901183
S3A_489910681	3A	489910681	0.566707	0.000723342	0.0535866	0.428445	0.428445		0.0805921
S3A_710298707	3A	710298707	0.0957686	0.000961205	0.0425267	0.0901183	0.0901183	0.0805921
Marker	Chr.	position	p-value (Exp.S.I)	p-value (Exp.S.II)	p-value (Exp.A)	S3B_60737258	S3B_221532349	S3B_675281108	S3B_822819618	S3B_824151862	S3B_824151870	wsnp_Ku_c9596_16057771
S3B_60737258	3B	60737258	0.000694929	0.00448907	0.00568622		0.148499	0.0574635	NA	0.0387157	0.0387157	NA
S3B_221532349	3B	221532349	0.000235382	0.00892376	0.000116431	0.148499		0.153651	NA	0.0623077	0.0623077	NA
S3B_675281108	3B	675281108	0.00360874	0.122297	8.9349e-05	0.0574635	0.153651		NA	0.0891862	0.0891862	0.00149522
S3B_822819618	3B	822819618	0.0189988	0.000554981	0.00180429	NA	NA	NA		NA	NA	0.010989
S3B_824151862	3B	824151862	0.0368701	0.0272461	0.00469017	0.0387157	0.0623077	0.0891862	NA		1	0.00224256
S3B_824151870	3B	824151870	0.0368701	0.0272461	0.00469017	0.0387157	0.0623077	0.0891862	NA	1		0.00224256
wsnp_Ku_c9596_16057771	3B	17081955-17082155	0.000121997	0.0712445	0.0549524	NA	NA	0.00149522	0.010989	0.00224256	0.00224256
Marker	Chr.	position	p-value (Exp.S.I)	p-value (Exp.S.II)	p-value (Exp.A)	S3D_1755898	wsnp_Ex_c21198_30326388
S3D_1755898	3D	1755898	0.00156524	0.00144252	8.01451e-05		0.0201561
wsnp_Ex_c21198_30326388	3D	527003902-527004027	0.000788085	0.00623509	0.154512	0.0201561
Marker	Chr.	position	p-value (Exp.S.I)	p-value (Exp.S.II)	p-value (Exp.A)	S4A_11258209	S4A_618529148	WPT-0610
S4A_11258209	4A	11258209	0.0500316	0.000239755	0.0073172		0.00480769	0.000424
S4A_618529148	4A	618529148	0.0123811	0.000538064	0.0210052	0.00480769		0.0711346
WPT-0610	4A	664209892-664210410	0.000857772	0.0206856	0.120305	0.000424	0.0711346
Marker	Chr.	position	p-value (Exp.S.I)	p-value (Exp.S.II)	p-value (Exp.A)
wsnp_CAP7_c1405_706142	4B	570736141-570736327	0.294917	0.000946074	0.532267	-
Marker	Chr.	position	p-value (Exp.S.I)	p-value (Exp.S.II)	p-value (Exp.A)	S5A_523025526	S5A_523025549	wsnp_Ex_c62818_62296518
S5A_523025526	5A	523025526	0.730456	0.000124897	0.596052		1	0.0238288
S5A_523025549	5A	523025549	0.317289	7.24e-05	0.272955	1		0.0238288
wsnp_Ex_c62818_62296518	5A	580935561-580935676	0.00110136	0.000317595	0.00319493	0.0238288	0.0238288
Marker	Chr.	position	p-value (Exp.S.I)	p-value (Exp.S.II)	p-value (Exp.A)	S5B_707212785	S5B_707477339	wsnp_Ex_c44230_5033877298	wsnp_Ex_c38105_45710671	wsnp_BE606403B_Ta_2_1	wsnp_Ex_c15262_23482284	wsnp_Ex_c44230_50338772	wsnp_Ex_c12909_20457407	wsnp_Ex_c12909_20457660	wsnp_Ex_rep_c108314_91592072
S5B_707212785	5B	707212785	0.000293262	0.0283736	0.00224768		0.597039	0.0150479	0.0150479	0.0150479	0.0150479	0.0150479	0.0150479	0.0150479	0.012987
S5B_707477339	5B	707477339	0.000309581	0.00676909	0.00110665	0.597039		0.012987	0.012987	0.012987	0.012987	0.012987	0.012987	0.012987	0.0150479
wsnp_Ex_c44230_5033877298	5B	--	0.000608964	0.170902	0.00293534	0.012987	0.0150479		1	1	1	1	1	1	1
wsnp_Ex_c38105_45710671	5B	323708067-323708267	0.000608964	0.0435044	0.00293534	0.012987	0.0150479	1		1	1	1	1	1	1
wsnp_BE606403B_Ta_2_1	5B	327605298-327605418	0.000608964	0.170902	0.00293534	0.012987	0.0150479	1	1		1	1	1	1	1
wsnp_Ex_c15262_23482284	5B	327607156-327607260	0.000608964	0.0435044	0.00293534	0.012987	0.0150479	1	1	1		1	1	1	1
wsnp_Ex_c44230_50338772	5B	327783788-327783988	0.000608964	0.170902	0.00293534	0.012987	0.0150479	1	1	1	1		1	1	1
wsnp_Ex_c12909_20457407	5B	327791589-327791789	0.000608964	0.170902	0.00293534	0.012987	0.0150479	1	1	1	1	1		1	1
wsnp_Ex_c12909_20457660	5B	327791942-327792103	0.000608964	0.170902	0.00293534	0.012987	0.0150479	1	1	1	1	1	1		1
wsnp_Ex_rep_c108314_91592072	5B	336244344-336244514	0.000608964	0.0435044	0.00293534	0.012987	0.0150479	1	1	1	1	1	1	1
Marker	Chr.	position	p-value (Exp.S.I)	p-value (Exp.S.II)	p-value (Exp.A)	S5D_548934050	S5D_548934052	wsnp_Ex_c15858_24246431
S5D_548934050	5D	548934050	0.001893	0.000541881	0.0170593		1	0.00122549
S5D_548934052	5D	548934052	0.001893	0.000541881	0.0170593	1		0.00122549
wsnp_Ex_c15858_24246431	5D	287809876-287809988	0.000608964	0.170902	0.00293534	0.00122549	0.00122549
Marker	Chr.	position	p-value (Exp.S.I)	p-value (Exp.S.II)	p-value (Exp.A)	S6A_60735952	S6A_608133145	S6A_607379852	wsnp_Ku_c19587_29102203	wsnp_Ex_rep_c98716_85135069
S6A_60735952	6A	60735952	0.0277673	0.000206968	0.0805803		NA	NA	0.0256298	0.00422932
S6A_608133145	6A	60737985	0.0284173	0.000243665	0.249649	NA		NA	NA	NA
S6A_607379852	6A	608133145	0.0517733	0.00090354	0.212031	NA	NA		NA	NA
wsnp_Ku_c19587_29102203	6A	2167895-2168095	9.22e-07	0.000416107	2.20402e-06	0.0256298	NA	NA		0.20358
wsnp_Ex_rep_c98716_85135069	6A	611857505-611857705	0.000974082	0.0217294	0.00424247	0.00422932	NA	NA	0.20358
Marker	Chr.	position	p-value (Exp.S.I)	p-value (Exp.S.II)	p-value (Exp.A)	S6B_439356897	S6B_716894426	WPT-1437	WPT-730892	WPT-8412
S6B_439356897	6B	439356897	0.000652637	0.217359	7.04133e-05		0	0.017212	NA	0.0187258
S6B_716894426	6B	716894426	0.0883878	0.000898799	0.0315976	0		0.010989	NA	0.000523
WPT-1437	6B	18227638-18227864	0.977896	0.000565129	0.433614	0.017212	0.010989		NA	0.00358401
WPT-730892	6B	18344347-18344464	4.57e-06	0.285436	0.00936633	NA	NA	NA		NA
WPT-8412	6B	41907987-41908402	0.000100527	0.411025	0.707965	0.0187258	0.000523	0.00358401	NA
Marker	Chr.	position	p-value (Exp.S.I)	p-value (Exp.S.II)	p-value (Exp.A)	S6D_464178573	S6D_464178581	S6D_464178592	S6D_464542030	S6D_464543509	S6D_464543520	S6D_465040668	S6D_465040694	wsnp_Ku_c19587_29102203128
S6D_464178573	6D	464178573	1.48e-05	8e-05	0.00127217		1	1	0.431034	0.526928	0.526928	0.581818	0.338649	0.0444734
S6D_464178581	6D	464178581	1.48e-05	8e-05	0.00127217	1		1	0.431034	0.526928	0.581818	0.338649	0.0444734	0.0444734
S6D_464178592	6D	464178592	1.48e-05	8e-05	0.00127217	1	1		0.431034	0.526928	0.526928	0.581818	0.338649	0.0444734
S6D_464542030	6D	464542030	0.00183838	0.00067313	0.00709106	0.431034	0.431034	0.431034		0.679502	0.679502	0.270566	0.384127	0.0284054
S6D_464543509	6D	464543509	0.000847262	0.00125069	0.00310118	0.526928	0.526928	0.526928	0.679502		1	0.424706	0.273572	0.0610027
S6D_464543520	6D	464543520	0.000847262	0.00125069	0.00310118	0.526928	0.526928	0.526928	0.679502	1		0.424706	0.273572	0.0610027
S6D_465040668	6D	465040668	0.000149233	0.000351143	0.00211464	0.581818	0.581818	0.581818	0.270566	0.424706	0.424706		0.751563	0.0850498
S6D_465040694	6D	465040694	0.000841582	0.00119147	0.00764123	0.338649	0.338649	0.338649	0.384127	0.273572	0.273572	0.751563		0.0606061
wsnp_Ku_c19587_29102203128	6D	--	9.22e-07	0.000416107	2.20402e-06	0.0444734	0.0444734	0.0444734	0.0284054	0.0610027	0.0610027	0.0850498	0.0606061
Marker	Chr.	position	p-value (Exp.S.I)	p-value (Exp.S.II)	p-value (Exp.A)	wsnp_BG313770A_Ta_2_1	wsnp_BG313770A_Ta_2_3	wsnp_Ex_c17693_26438399	wsnp_Ku_c5693_10079278
wsnp_BG313770A_Ta_2_1	7A	30060746-30060866	0.000302638	0.0251243	0.176866		1	0.391335	0.0240426
wsnp_BG313770A_Ta_2_3	7A	30061031-30061151	0.000302638	0.0251243	0.176866	1		0.391335	0.0240426
wsnp_Ex_c17693_26438399	7A	509218280-509218426	0.0834327	0.000692214	0.055223	0.391335	0.391335		0.0451422
wsnp_Ku_c5693_10079278	7A	708143182-708143382	0.000195849	0.00357599	0.000195993	0.0240426	0.0240426	0.0451422
Marker	Chr.	position	p-value (Exp.S.I)	p-value (Exp.S.II)	p-value (Exp.A)	S7B_687332005	WPT-8615
S7B_687332005	7B	687332005	0.00883395	0.000274511	0.0330335		0.0243285
WPT-8615	7B	684320863-684321291	7.84e-05	0.0731346	0.0136148	0.0243285
Marker	Chr.	position	p-value (Exp.S.I)	p-value (Exp.S.II)	p-value (Exp.A)
S7D_89311202	7D	89311202	0.130767	0.0004944	0.0572695	-
Marker	Chr.	position	p-value (Exp.S.I)	p-value (Exp.S.II)	p-value (Exp.A)	SUN_10650587	SUN_10650589	SUN_326068268
SUN_10650587	UN	10650587	0.305299	0.000679481	0.0344988		1	0.0803224
SUN_10650589	UN	10650589	0.305299	0.000679481	0.0344988	1		0.0803224
SUN_326068268	UN	326068268	0.565792	0.000406077	0.735814	0.0803224	0.0803224

## Sheet: S9
	Table S9. list of common immunne, resistant and moderately resistant genotypes and the presecne of the common significant markers in their genome
	Immunne genotypes						Common markers among the three experiments
WAS	PI	Genotype_name	Country	Sakha2020	Sakha 2021	Subhya2021	S6D_464178573	S6D_464178581	S6D_464178592	wsnp_Ku_c19587_29102203	wsnp_Ku_c19587_29102203128	WPT-5672	WPT-0610	WPT-2744
WAS_110	PI_381963	15	Iran	0	0	0	G	A	C	G	G	1	0	1
WAS_190	PI_595213	Hutch	United States	0	0	0	N	A	N	A	A	1	0	1
	Resistant genotypes
WAS	PI	Genotype_name	Country	Sakha2020	Sakha 2021	Subhya2021	S6D_464178573	S6D_464178581	S6D_464178592	wsnp_Ku_c19587_29102203	wsnp_Ku_c19587_29102203128	WPT-5672	WPT-0610	WPT-2744
WAS_009		MISR2	Egypt	1	1.5	1	N	N	N
	Moderately resistant genotypes
WAS	PI	Genotype_name	Country	Sakha2020	Sakha 2021	Subhya2021	S6D_464178573	S6D_464178581	S6D_464178592	wsnp_Ku_c19587_29102203	wsnp_Ku_c19587_29102203128	WPT-5672	WPT-0610	WPT-2744
WAS_021		Gimmeiza-12	Egypt	2	2	2	N	N	N
WAS_022		Shandweel-1	Egypt	2	2	2	G	A	C
WAS_031		Sohag-5	Egypt	2	2	2	G	A	C
WAS_066	PI_542675	Sudani	Algeria	2	2	2	G	A	C	G	G	1	0	0
WAS_166	PI_343715		Saudi Arabia	2	3	4	G	A	C	A	A	1	0	0
WAS_025		Beni Swief-4	Egypt	2	4	2	N	N	N
WAS_167	PI_343716		Saudi Arabia	3	2	4	N	N	N	A	A	1	0	0

## Sheet: S10
	Table S102. list of common immunne, resistant and moderately resistant genotypes and the presecne of the non-common significant markers in their genome
	Immunne genotypes			Seedling response to LR			Significant SNP markers associated with leaf rust resistance in at least one experiment
WAS	PI	Genotype_name	Country	Sakha2020	Sakha 2021	Subhya2021	S1A_14577853	S1A_14577872	S1A_14577886	S1B_10086248	S1B_589890315	S1B_591225790	S1B_591361044	S1D_463166242	S1D_463166267	S2A_1320260	S2A_1320289	S2A_723067443	S2A_8543372	S2A_8543409	S3A_489910681	S3A_60005435	S3A_60005477	S3A_710298707	S3B_221532349	S3B_60737258	S3B_675281108	S3B_822819618	S3B_824151862	S3B_824151870	S3D_1755898	S4A_11258209	S4A_618529148	S5A_523025526	S5A_523025549	S5B_707212785	S5B_707477339	S5D_548934050	S5D_548934052	S6A_60735952	S6A_60737985	S6A_608133145	S6B_439356897	S6B_716894426	S6D_464542030	S6D_464543509	S6D_464543520	S6D_465040668	S6D_465040694
WAS_110	PI_381963	15	Iran	0	0	0	N	N	N	C	N	N	G	C	A	N	N	G	A	G	C	N	N	T	A	A	G	N	A	C	N	N	T	N	N	T	N	N	N	C	N	N	C	G	N	A	C	T	T
WAS_190	PI_595213	Hutch	United States	0	0	0	N	N	N	N	N	N	N	N	N	N	N	N	N	N	N	N	N	N	N	N	N	N	N	N	N	N	N	N	N	N	N	N	N	N	N	N	N	N	N	N	N	N	N
	Resistant genotypes			Seedling response to LR			Significant SNP markers associated with leaf rust resistance in at least one experiment
WAS	PI	Genotype_name	Country	Sakha2020	Sakha 2021	Subhya2021	S1A_14577853	S1A_14577872	S1A_14577886	S1B_10086248	S1B_589890315	S1B_591225790	S1B_591361044	S1D_463166242	S1D_463166267	S2A_1320260	S2A_1320289	S2A_723067443	S2A_8543372	S2A_8543409	S3A_489910681	S3A_60005435	S3A_60005477	S3A_710298707	S3B_221532349	S3B_60737258	S3B_675281108	S3B_822819618	S3B_824151862	S3B_824151870	S3D_1755898	S4A_11258209	S4A_618529148	S5A_523025526	S5A_523025549	S5B_707212785	S5B_707477339	S5D_548934050	S5D_548934052	S6A_60735952	S6A_60737985	S6A_608133145	S6B_439356897	S6B_716894426	S6D_464542030	S6D_464543509	S6D_464543520	S6D_465040668	S6D_465040694
WAS_009		MISR2	Egypt	1	1.5	1	N	N	N	N	N	N	N	N	N	N	N	N	N	N	N	N	N	N	N	N	N	N	N	N	N	N	N	N	N	N	N	N	N	N	N	N	N	N	N	N	N	N	N
	Moderately resistant genotypes			Seedling response to LR			Significant SNP markers associated with leaf rust resistance in at least one experiment
WAS	PI	Genotype_name	Country	Sakha2020	Sakha 2021	Subhya2021	S1A_14577853	S1A_14577872	S1A_14577886	S1B_10086248	S1B_589890315	S1B_591225790	S1B_591361044	S1D_463166242	S1D_463166267	S2A_1320260	S2A_1320289	S2A_723067443	S2A_8543372	S2A_8543409	S3A_489910681	S3A_60005435	S3A_60005477	S3A_710298707	S3B_221532349	S3B_60737258	S3B_675281108	S3B_822819618	S3B_824151862	S3B_824151870	S3D_1755898	S4A_11258209	S4A_618529148	S5A_523025526	S5A_523025549	S5B_707212785	S5B_707477339	S5D_548934050	S5D_548934052	S6A_60735952	S6A_60737985	S6A_608133145	S6B_439356897	S6B_716894426	S6D_464542030	S6D_464543509	S6D_464543520	S6D_465040668	S6D_465040694
WAS_021		Gimmeiza-12	Egypt	2	2	2	N	N	N	N	C	G	G	N	N	N	N	N	N	N	N	C	G	T	N	G	G	C	A	C	G	N	N	N	N	T	T	C	G	C	A	N	C	C	C	N	N	T	T
WAS_022		Shandweel-1	Egypt	2	2	2	G	G	A	N	C	G	G	N	N	G	G	N	G	C	C	C	G	T	N	G	G	N	N	N	A	C	N	G	G	C	C	C	G	C	A	N	G	N	N	A	C	T	T
WAS_025		Beni Swief-4	Egypt	2	4	2	N	N	N	C	C	G	A	A	G	N	N	C	A	G	A	A	A	C	G	A	G	N	N	N	A	C	N	G	A	T	T	N	N	T	N	N	C	C	N	N	N	N	N
WAS_031		Sohag-5	Egypt	2	2	2	N	G	N	C	C	G	N	A	G	G	G	C	A	G	A	N	N	C	N	A	G	N	N	N	N	N	T	C	A	C	N	C	G	T	G	N	C	N	N	N	N	N	N
WAS_066	PI_542675	Sudani	Algeria	2	2	2	G	N	A	N	C	G	G	N	N	N	N	N	A	G	C	A	A	C	A	A	N	N	N	N	G	N	T	G	G	T	T	N	N	C	N	C	C	G	C	N	N	T	T
WAS_166	PI_343715		Saudi Arabia	2	3	4	A	A	G	T	C	G	G	N	N	G	G	N	G	C	A	N	N	N	G	G	T	N	N	N	G	N	N	C	A	T	T	G	T	C	N	N	N	N	C	A	C	T	T
WAS_167	PI_343716		Saudi Arabia	3	2	4	N	N	N	N	N	N	N	N	N	N	N	N	N	N	N	N	N	N	N	N	N	N	N	N	N	N	N	N	N	N	N	N	N	N	N	N	N	N	N	N	N	N	N
[truncated: 36 more columns]
